# Supplementary material for: Multi-omics subtyping of hepatocellular carcinoma patients using a Bayesian network mixture model
Source: PLoS Comput Biol. 2022 Sep 6;18(9):e1009767. doi: 10.1371/journal.pcbi.1009767 (PMC9481159; doi:10.1371/journal.pcbi.1009767)
Supplement: S1 File — (CSV) [file pcbi.1009767.s021.csv]

	from	to	type1	type2	gene1	gene2	db	pcl1	pcl2	pcl3
2	ARID1A	ENSG00000143321	M	T	ARID1A	HDGF	FALSE	0.297128589263421	0.322097378277154	0.898876404494382
3	ARID1A	ENSG00000134057	M	T	ARID1A	CCNB1	TRUE	0.400749063670412	0.671660424469413	0.179775280898876
4	ARID1A	ENSG00000156508	M	T	ARID1A	EEF1A1	TRUE	0.394506866416979	0.861423220973783	0.18976279650437
5	ARID1A	ENSG00000135679	M	T	ARID1A	MDM2	TRUE	0.305867665418227	0.866416978776529	0.209737827715356
6	ARID1A	ENSG00000119616	M	T	ARID1A	FCF1	FALSE	0.253433208489388	0.390761548064919	0.776529338327091
7	ARID1A	P68104	M	P	ARID1A	EEF1A1	TRUE	0.898876404494382	0.375780274656679	0.217228464419476
8	ARID1A	P11182_S157	M	PP	ARID1A	DBT	FALSE	0.377028714107366	0.857677902621723	0.14856429463171
9	CDKN1A	ENSG00000131778	M	T	CDKN1A	CHD1L	TRUE	0.621722846441948	0.541822721598002	0.398252184769039
10	CDKN1A	ENSG00000164924	M	T	CDKN1A	YWHAZ	TRUE	0.3458177278402	0.493133583021223	0.480649188514357
11	CDKN1A	P35222	M	P	CDKN1A	CTNNB1	TRUE	0.671660424469413	0.362047440699126	0.538077403245943
12	CDKN1A	P42345	M	P	CDKN1A	MTOR	TRUE	0.489388264669164	0.583021223470662	0.529338327091136
13	CDKN1A	P68104	M	P	CDKN1A	EEF1A1	TRUE	0.35705368289638	0.766541822721598	0.634207240948814
14	CDKN1A	Q07820	M	P	CDKN1A	MCL1	TRUE	0.564294631710362	0.586766541822722	0.629213483146067
15	CDKN1A	Q7LG56	M	P	CDKN1A	RRM2B	TRUE	0.6729088639201	0.526841448189763	0.0212234706616729
16	CDKN1A	Q9NYF8_S397	M	PP	CDKN1A	BCLAF1	TRUE	0.434456928838951	0.302122347066167	0.868913857677903
17	CTNNB1	ENSG00000169862	M	T	CTNNB1	CTNND2	TRUE	0.199750312109863	0.423220973782772	0.766541822721598
18	CTNNB1	ENSG00000101680	M	T	CTNNB1	LAMA1	TRUE	0.81772784019975	0.134831460674157	0.302122347066167
19	CTNNB1	ENSG00000145824	M	T	CTNNB1	CXCL14	TRUE	0.15980024968789	0.360799001248439	0.816479400749064
20	CTNNB1	ENSG00000154358	M	T	CTNNB1	OBSCN	FALSE	0.754057428214732	0.530586766541823	0.183520599250936
21	CTNNB1	ENSG00000116127	M	T	CTNNB1	ALMS1	TRUE	0.367041198501873	0.679151061173533	0.248439450686642
22	CTNNB1	ENSG00000091409	M	T	CTNNB1	ITGA6	TRUE	0.886392009987516	0.445692883895131	0.52059925093633
23	CTNNB1	ENSG00000168036	M	T	CTNNB1	CTNNB1	FALSE	0.823970037453184	0.444444444444444	0.491885143570537
24	CTNNB1	ENSG00000196159	M	T	CTNNB1	FAT4	TRUE	0.379525593008739	0.68789013732834	0.815230961298377
25	CTNNB1	ENSG00000089159	M	T	CTNNB1	PXN	TRUE	0.418227215980025	0.781523096129838	0.347066167290886
26	CTNNB1	ENSG00000139687	M	T	CTNNB1	RB1	TRUE	0.466916354556804	0.6541822721598	0.476903870162297
27	CTNNB1	ENSG00000119616	M	T	CTNNB1	FCF1	FALSE	0.500624219725343	0.553058676654182	0.249687890137328
28	CTNNB1	ENSG00000141510	M	T	CTNNB1	TP53	TRUE	0.575530586766542	0.451935081148564	0.410736579275905
29	CTNNB1	ENSG00000167258	M	T	CTNNB1	CDK12	TRUE	0.390761548064919	0.464419475655431	0.695380774032459
30	CTNNB1	ENSG00000108846	M	T	CTNNB1	ABCC3	TRUE	0.34956304619226	0.217228464419476	0.705368289637953
31	CTNNB1	ENSG00000124207	M	T	CTNNB1	CSE1L	TRUE	0.352059925093633	0.364544319600499	0.802746566791511
32	CTNNB1	P02768	M	P	CTNNB1	ALB	TRUE	0.465667915106117	0.420724094881398	0.812734082397004
33	CTNNB1	P35222	M	P	CTNNB1	CTNNB1	FALSE	0.893882646691635	0.277153558052434	0.31210986267166
34	CTNNB1	Q07820	M	P	CTNNB1	MCL1	TRUE	0.449438202247191	0.307116104868914	0.596754057428215
35	CTNNB1	Q53GS7	M	P	CTNNB1	GLE1	FALSE	0.588014981273408	0.533083645443196	0.183520599250936
36	CTNNB1	Q86UE4	M	P	CTNNB1	MTDH	TRUE	0.368289637952559	0.424469413233458	0.85143570536829
37	CTNNB1	Q86V81	M	P	CTNNB1	ALYREF	TRUE	0.697877652933833	0.384519350811486	0.280898876404494
38	CTNNB1	P04049_S642	M	PP	CTNNB1	RAF1	TRUE	0.275905118601748	0.81023720349563	0.373283395755306
39	CTNNB1	P49757_S284	M	PP	CTNNB1	NUMB	TRUE	0.636704119850187	0.238451935081149	0.379525593008739
40	CTNNB1	P21333_S2158	M	PP	CTNNB1	FLNA	TRUE	0.254681647940075	0.876404494382023	0.18601747815231
41	CTNNB1	O60716_S879	M	PP	CTNNB1	CTNND1	TRUE	0.808988764044944	0.0224719101123595	0.81772784019975
42	CTNNB1	P06400_S37	M	PP	CTNNB1	RB1	TRUE	0.390761548064919	0.333333333333333	0.605493133583021
43	CTNNB1	P21731_S331	M	PP	CTNNB1	TBXA2R	FALSE	0.84769038701623	0.464419475655431	0.480649188514357
44	EEF1A1	ENSG00000131778	M	T	EEF1A1	CHD1L	FALSE	0.339575530586767	0.217228464419476	0.769038701622971
45	EEF1A1	ENSG00000163554	M	T	EEF1A1	SPTA1	FALSE	0.387016229712859	0.775280898876405	0.083645443196005
46	EEF1A1	ENSG00000173692	M	T	EEF1A1	PSMD1	TRUE	0.51685393258427	0.730337078651685	0.425717852684145
47	EEF1A1	ENSG00000151552	M	T	EEF1A1	QDPR	TRUE	0.408239700374532	0.405742821473159	0.675405742821473
48	EEF1A1	ENSG00000196159	M	T	EEF1A1	FAT4	FALSE	0.344569288389513	0.217228464419476	0.870162297128589
49	EEF1A1	ENSG00000156508	M	T	EEF1A1	EEF1A1	FALSE	0.528089887640449	0.695380774032459	0.463171036204744
50	EEF1A1	ENSG00000146731	M	T	EEF1A1	CCT6A	TRUE	0.543071161048689	0.801498127340824	0.448189762796504
51	EEF1A1	ENSG00000164924	M	T	EEF1A1	YWHAZ	TRUE	0.540574282147316	0.682896379525593	0.434456928838951
52	EEF1A1	ENSG00000103197	M	T	EEF1A1	TSC2	TRUE	0.325842696629214	0.774032459425718	0.563046192259675
53	EEF1A1	ENSG00000099804	M	T	EEF1A1	CDC34	TRUE	0.414481897627965	0.681647940074906	0.444444444444444
54	EEF1A1	O14980	M	P	EEF1A1	XPO1	TRUE	0.455680399500624	0.419475655430712	0.737827715355805
55	EEF1A1	P06702	M	P	EEF1A1	S100A9	FALSE	0.294631710362047	0.484394506866417	0.47565543071161
56	EEF1A1	P40227	M	P	EEF1A1	CCT6A	TRUE	0.434456928838951	0.645443196004994	0.473158551810237
57	EEF1A1	Q99460	M	P	EEF1A1	PSMD1	TRUE	0.732833957553059	0.548064918851436	0.575530586766542
63	MUC16	ENSG00000113140	M	T	MUC16	SPARC	FALSE	0.295880149812734	0.282147315855181	0.898876404494382
64	MUC16	O43741	M	P	MUC16	PRKAB2	FALSE	0.00998751560549313	0.449438202247191	0.862671660424469
65	MUC16	Q13895	M	P	MUC16	BYSL	FALSE	0.317103620474407	0.870162297128589	0.15980024968789
66	MUC16	Q07955_S201	M	PP	MUC16	SRSF1	FALSE	0.627965043695381	0.408239700374532	0.48314606741573
67	MUC16	Q15149_S1435	M	PP	MUC16	PLEC	FALSE	0.3458177278402	0.714107365792759	0.193508114856429
68	MUC16	Q14449_S372	M	PP	MUC16	GRB14	FALSE	0.282147315855181	0.297128589263421	0.888888888888889
69	OBSCN	ENSG00000135925	M	T	OBSCN	WNT10A	FALSE	0.588014981273408	0.649188514357054	0.0973782771535581
70	OBSCN	ENSG00000156508	M	T	OBSCN	EEF1A1	FALSE	0.282147315855181	0.797752808988764	0.263420724094881
71	OBSCN	ENSG00000085719	M	T	OBSCN	CPNE3	FALSE	0.263420724094881	0.591760299625468	0.429463171036205
72	OBSCN	ENSG00000106993	M	T	OBSCN	CDC37L1	FALSE	0.262172284644195	0.757802746566791	0.272159800249688
73	OBSCN	ENSG00000140263	M	T	OBSCN	SORD	FALSE	0.81398252184769	0.247191011235955	0.234706616729089
74	OBSCN	ENSG00000129250	M	T	OBSCN	KIF1C	FALSE	0.629213483146067	0.245942571785268	0.328339575530587
75	OBSCN	P23229	M	P	OBSCN	ITGA6	FALSE	0.411985018726592	0.223470661672909	0.692883895131086
76	OBSCN	P68104	M	P	OBSCN	EEF1A1	FALSE	0.519350811485643	0.674157303370786	0.279650436953808
77	OBSCN	Q00796	M	P	OBSCN	SORD	FALSE	0.664169787765293	0.443196004993758	0.207240948813983
78	OBSCN	Q13435_S436	M	PP	OBSCN	SF3B2	FALSE	0.228464419475655	0.119850187265918	0.896379525593009
79	OBSCN	Q16566_T200	M	PP	OBSCN	CAMK4	FALSE	0.408239700374532	0.84019975031211	0.00499375780274657
80	PCLO	ENSG00000147649	M	T	PCLO	MTDH	FALSE	0.240948813982522	0.777777777777778	0.229712858926342
81	PCLO	O43175	M	P	PCLO	PHGDH	FALSE	0.358302122347066	0.893882646691635	0.00374531835205993
82	PCLO	P37840	M	P	PCLO	SNCA	TRUE	0.724094881398252	0.244694132334582	0.585518102372035
83	PCLO	Q5VST9	M	P	PCLO	OBSCN	TRUE	0.68789013732834	0.294631710362047	0.588014981273408
84	PCLO	Q99460	M	P	PCLO	PSMD1	FALSE	0.284644194756554	0.31585518102372	0.857677902621723
85	PCLO	Q9BUN8	M	P	PCLO	DERL1	FALSE	0.31210986267166	0.797752808988764	0.611735330836454
86	PCLO	P46821_S832	M	PP	PCLO	MAP1B	TRUE	0.488139825218477	0.885143570536829	0.00249687890137328
89	SPTA1	O75131	M	P	SPTA1	CPNE3	FALSE	0.446941323345818	0.81398252184769	0
94	TP53	ENSG00000137077	M	T	TP53	CCL21	TRUE	0.199750312109863	0.736579275905119	0.848938826466916
95	TP53	ENSG00000143384	M	T	TP53	MCL1	TRUE	0.627965043695381	0.395755305867665	0.398252184769039
96	TP53	ENSG00000076258	M	T	TP53	FMO4	FALSE	0.227215980024969	0.262172284644195	0.898876404494382
97	TP53	ENSG00000085719	M	T	TP53	CPNE3	FALSE	0.279650436953808	0.322097378277154	0.634207240948814
98	TP53	ENSG00000048392	M	T	TP53	RRM2B	TRUE	0.434456928838951	0.468164794007491	0.865168539325843
99	TP53	ENSG00000136997	M	T	TP53	MYC	TRUE	0.84769038701623	0.275905118601748	0.724094881398252
100	TP53	ENSG00000185122	M	T	TP53	HSF1	TRUE	0.742821473158552	0.31960049937578	0.355805243445693
101	TP53	ENSG00000167548	M	T	TP53	KMT2D	TRUE	0.392009987515606	0.333333333333333	0.887640449438202
102	TP53	ENSG00000141027	M	T	TP53	NCOR1	TRUE	0.480649188514357	0.535580524344569	0.339575530586767
103	TP53	P04792	M	P	TP53	HSPB1	TRUE	0.474406991260924	0.441947565543071	0.365792759051186
104	TP53	Q7Z4W1	M	P	TP53	DCXR	TRUE	0.440699126092385	0.823970037453184	0
105	TP53	P46821_S832	M	PP	TP53	MAP1B	TRUE	0.619225967540574	0.82521847690387	0.764044943820225
106	TP53	Q13263_S473	M	PP	TP53	TRIM28	TRUE	0.772784019975031	0.337078651685393	0.263420724094881
107	TP53	P06400_T356	M	PP	TP53	RB1	TRUE	0.64669163545568	0.540574282147316	0.234706616729089
108	TSC2	ENSG00000120251	M	T	TSC2	GRIA2	TRUE	0.219725343320849	0.273408239700375	0.806491885143571
109	TSC2	ENSG00000127083	M	T	TSC2	OMD	FALSE	0.249687890137328	0.802746566791511	0.329588014981273
110	TSC2	ENSG00000169598	M	T	TSC2	DFFB	FALSE	0.344569288389513	0.565543071161049	0.374531835205993
111	TSC2	ENSG00000204120	M	T	TSC2	GIGYF2	TRUE	0.451935081148564	0.347066167290886	0.474406991260924
112	TSC2	ENSG00000168036	M	T	TSC2	CTNNB1	TRUE	0.64294631710362	0.00499375780274657	0.596754057428215
113	TSC2	ENSG00000107186	M	T	TSC2	MPDZ	TRUE	0.368289637952559	0.891385767790262	0.344569288389513
114	TSC2	ENSG00000103197	M	T	TSC2	TSC2	FALSE	0.601747815230961	0.887640449438202	0.440699126092385
115	TSC2	P11441	M	P	TSC2	UBL4A	FALSE	0.339575530586767	0.667915106117353	0.444444444444444
116	TSC2	P07910_S299	M	PP	TSC2	HNRNPC	FALSE	0.885143570536829	0.158551810237203	0.347066167290886
117	TSC2	Q9NYF8_S397	M	PP	TSC2	BCLAF1	FALSE	0.339575530586767	0.230961298377029	0.858926342072409
118	TSC2	P35568_S330	M	PP	TSC2	IRS1	TRUE	0.33083645443196	0.747815230961298	0.385767790262172
119	MCL1	Q07820	CN	P	MCL1	MCL1	FALSE	0.797752808988764	0.240948813982522	0.218476903870162
128	CPNE3	O75131	CN	P	CPNE3	CPNE3	FALSE	0.781523096129838	0.406991260923845	0.111111111111111
145	O14980	ENSG00000196159	P	T	XPO1	FAT4	FALSE	0.280898876404494	0.799001248439451	0.210986267166042
146	O14980	ENSG00000197771	P	T	XPO1	MCMBP	TRUE	0.375780274656679	0.797752808988764	0.287141073657928
147	O14980	ENSG00000089159	P	T	XPO1	PXN	TRUE	0.526841448189763	0.33832709113608	0.670411985018727
148	O14980	ENSG00000182481	P	T	XPO1	KPNA2	TRUE	0.428214731585518	0.541822721598002	0.267166042446941
149	O14980	Q13895	P	P	XPO1	BYSL	TRUE	0.419475655430712	0.845193508114856	0.81772784019975
151	O75131	ENSG00000107317	P	T	CPNE3	PTGDS	FALSE	0.47565543071161	0.716604244694132	0.31960049937578
152	O75131	ENSG00000131778	P	T	CPNE3	CHD1L	FALSE	0.240948813982522	0.197253433208489	0.892634207240949
153	O75131	ENSG00000134057	P	T	CPNE3	CCNB1	FALSE	0.235955056179775	0.441947565543071	0.863920099875156
154	O75131	ENSG00000106211	P	T	CPNE3	HSPB1	FALSE	0.249687890137328	0.716604244694132	0.263420724094881
155	O75131	ENSG00000172915	P	T	CPNE3	NBEA	FALSE	0.796504369538077	0.279650436953808	0.543071161048689
156	O75131	ENSG00000108846	P	T	CPNE3	ABCC3	FALSE	0.352059925093633	0.16354556803995	0.861423220973783
157	O75131	ENSG00000102178	P	T	CPNE3	UBL4A	FALSE	0.380774032459426	0.863920099875156	0.225967540574282
158	O75376	ENSG00000168036	P	T	NCOR1	CTNNB1	TRUE	0.426966292134831	0.18976279650437	0.863920099875156
163	P02768	ENSG00000185686	P	T	ALB	PRAME	TRUE	0.237203495630462	0.772784019975031	0.272159800249688
164	P02768	ENSG00000196616	P	T	ALB	ADH1B	TRUE	0.229712858926342	0.18227215980025	0.897627965043695
165	P02768	ENSG00000112578	P	T	ALB	BYSL	FALSE	0.727840199750312	0.233458177278402	0.795255930087391
166	P02768	ENSG00000108846	P	T	ALB	ABCC3	TRUE	0.876404494382023	0.294631710362047	0.157303370786517
170	P04114	P02768	P	P	APOB	ALB	TRUE	0.852684144818976	0.377028714107366	0.299625468164794
174	P04792	ENSG00000156508	P	T	HSPB1	EEF1A1	TRUE	0.586766541822722	0.207240948813983	0.508114856429463
185	P16422	ENSG00000168036	P	T	EPCAM	CTNNB1	TRUE	0.756554307116105	0.304619225967541	0.248439450686642
186	P23229	ENSG00000007062	P	T	ITGA6	PROM1	TRUE	0.318352059925094	0.846441947565543	0.0686641697877653
187	P23229	ENSG00000124788	P	T	ITGA6	ATXN1	FALSE	0.304619225967541	0.82896379525593	0.18227215980025
188	P23229	ENSG00000161800	P	T	ITGA6	RACGAP1	FALSE	0.255930087390762	0.868913857677903	0.209737827715356
189	P23229	ENSG00000089159	P	T	ITGA6	PXN	TRUE	0.600499375780275	0.392009987515606	0.297128589263421
190	P23229	ENSG00000139687	P	T	ITGA6	RB1	TRUE	0.131086142322097	0.595505617977528	0.726591760299625
191	P23229	ENSG00000124207	P	T	ITGA6	CSE1L	FALSE	0.18976279650437	0.66916354556804	0.458177278401998
192	P23229	Q9NU22	P	P	ITGA6	MDN1	FALSE	0.237203495630462	0.188514357053683	0.816479400749064
194	P35222	ENSG00000196159	P	T	CTNNB1	FAT4	TRUE	0.488139825218477	0	0.724094881398252
195	P35222	O75376	P	P	CTNNB1	NCOR1	TRUE	0.429463171036205	0.16729088639201	0.719101123595506
196	P35222	P24298	P	P	CTNNB1	GPT	TRUE	0.309612983770287	0.573033707865168	0.717852684144819
197	P35222	P49913	P	P	CTNNB1	CAMP	FALSE	0.362047440699126	0.897627965043695	0.169787765293383
198	P35222	Q86V81	P	P	CTNNB1	ALYREF	TRUE	0.377028714107366	0.553058676654182	0.389513108614232
199	P35222	P61978_S216	P	PP	CTNNB1	HNRNPK	TRUE	0.699126092384519	0.384519350811486	0.433208489388265
202	P42262	ENSG00000168036	P	T	GRIA2	CTNNB1	TRUE	0.222222222222222	0.433208489388265	0.887640449438202
203	P42345	ENSG00000172955	P	T	MTOR	ADH6	FALSE	0.712858926342072	0.0948813982521848	0.399500624219725
204	P42345	ENSG00000048392	P	T	MTOR	RRM2B	TRUE	0.372034956304619	0.348314606741573	0.606741573033708
205	P42345	ENSG00000185122	P	T	MTOR	HSF1	TRUE	0.816479400749064	0.586766541822722	0.314606741573034
206	P42345	ENSG00000110092	P	T	MTOR	CCND1	TRUE	0.263420724094881	0.254681647940075	0.745318352059925
207	P42345	ENSG00000103197	P	T	MTOR	TSC2	TRUE	0.887640449438202	0.3458177278402	0.406991260923845
208	P42345	ENSG00000187193	P	T	MTOR	MT1X	FALSE	0.418227215980025	0.742821473158552	0.121098626716604
209	P42345	ENSG00000079999	P	T	MTOR	KEAP1	TRUE	0.591760299625468	0.553058676654182	0.3270911360799
210	P42345	O14980	P	P	MTOR	XPO1	TRUE	0.453183520599251	0.164794007490637	0.885143570536829
211	P42345	Q14687_S1101	P	PP	MTOR	GSE1	FALSE	0.233458177278402	0.735330836454432	0.280898876404494
212	P42345	P21333_S2152	P	PP	MTOR	FLNA	TRUE	0.606741573033708	0.514357053682896	0.375780274656679
213	P42345	Q96QT4_S727	P	PP	MTOR	TRPM7	FALSE	0.284644194756554	0.865168539325843	0.157303370786517
214	P42345	P10636_T498	P	PP	MTOR	MAPT	TRUE	0.888888888888889	0.219725343320849	0.15605493133583
215	P42345	P28482_Y187	P	PP	MTOR	MAPK1	TRUE	0.455680399500624	0.861423220973783	0.00249687890137328
217	P49815	ENSG00000156508	P	T	TSC2	EEF1A1	TRUE	0.400749063670412	0.33832709113608	0.726591760299625
227	P55060	ENSG00000156508	P	T	CSE1L	EEF1A1	TRUE	0.360799001248439	0.129837702871411	0.776529338327091
229	P55265	ENSG00000168036	P	T	ADAR	CTNNB1	TRUE	0.329588014981273	0.750312109862672	0.488139825218477
234	P63104	ENSG00000156508	P	T	YWHAZ	EEF1A1	TRUE	0.398252184769039	0.395755305867665	0.697877652933833
237	P68104	ENSG00000185122	P	T	EEF1A1	HSF1	TRUE	0.350811485642946	0.860174781523096	0.355805243445693
238	P68104	P08727	P	P	EEF1A1	KRT19	TRUE	0.895131086142322	0.139825218476904	0.253433208489388
239	P68104	P31327_S408	P	PP	EEF1A1	CPS1	TRUE	0.203495630461923	0.862671660424469	0.187265917602996
240	P68104	Q9H4A3_T2245	P	PP	EEF1A1	WNK1	FALSE	0.343320848938826	0.852684144818976	0.414481897627965
250	Q07820	ENSG00000160710	P	T	MCL1	ADAR	FALSE	0.893882646691635	0.202247191011236	0.585518102372035
251	Q07820	ENSG00000147649	P	T	MCL1	MTDH	TRUE	0.254681647940075	0.429463171036205	0.800249687890137
252	Q07820	ENSG00000119616	P	T	MCL1	FCF1	FALSE	0.846441947565543	0.545568039950062	0.436953807740325
253	Q07820	P42345	P	P	MCL1	MTOR	TRUE	0.222222222222222	0.841448189762796	0.388264669163546
254	Q07820	P49427	P	P	MCL1	CDC34	FALSE	0.260923845193508	0.247191011235955	0.895131086142322
255	Q07820	Q53GS7	P	P	MCL1	GLE1	FALSE	0.385767790262172	0.210986267166042	0.697877652933833
256	Q07820	Q99460	P	P	MCL1	PSMD1	FALSE	0.702871410736579	0.873907615480649	0.183520599250936
257	Q07820	Q9BV73	P	P	MCL1	CEP250	FALSE	0.00499375780274657	0.736579275905119	0.689138576779026
258	Q07820	P23528_S41	P	PP	MCL1	CFL1	TRUE	0.409488139825218	0.147315855181024	0.81772784019975
259	Q07820	Q00987_S166	P	PP	MCL1	MDM2	TRUE	0.576779026217228	0.652933832709114	0.00374531835205993
265	Q86UE4	ENSG00000135679	P	T	MTDH	MDM2	TRUE	0.302122347066167	0.247191011235955	0.720349563046192
266	Q86UE4	ENSG00000172915	P	T	MTDH	NBEA	FALSE	0.473158551810237	0.232209737827715	0.622971285892634
267	Q86UE4	ENSG00000183684	P	T	MTDH	ALYREF	FALSE	0.207240948813983	0.800249687890137	0.240948813982522
268	Q86UE4	ENSG00000181143	P	T	MTDH	MUC16	FALSE	0.213483146067416	0.820224719101124	0.755305867665418
269	Q86UE4	O75131	P	P	MTDH	CPNE3	TRUE	0.199750312109863	0.133583021223471	0.891385767790262
270	Q86UE4	P55060	P	P	MTDH	CSE1L	FALSE	0	0.838951310861423	0.401997503121099
