# Supplementary material for: Multi-omics subtyping of hepatocellular carcinoma patients using a Bayesian network mixture model
Source: PLoS Comput Biol. 2022 Sep 6;18(9):e1009767. doi: 10.1371/journal.pcbi.1009767 (PMC9481159; doi:10.1371/journal.pcbi.1009767)
Supplement: S2 File — (CSV) [file pcbi.1009767.s022.csv]

	from	to	type1	type2	gene1	gene2	db	pcl1	pcl2	pcl3
7	ALB	P62753_S244	M	PP	ALB	RPS6	TRUE	0	0	0.976279650436954
34	FAT4	P21731_S331	M	PP	FAT4	TBXA2R	TRUE	0	0.0149812734082397	0.918851435705368
36	GPAM	P19878_S312	M	PP	GPAM	NCF2	FALSE	0.0124843945068664	0	0.921348314606742
45	KEAP1	P28482_T185	M	PP	KEAP1	MAPK1	TRUE	0	0.169787765293383	0.908863920099875
64	RSF1	Q96T23_S1345	CN	PP	RSF1	RSF1	FALSE	0.98876404494382	0.00873907615480649	0
97	O14920	B1AK53_S642	P	PP	IKBKB	ESPN	FALSE	0.998751560549313	0.0461922596754057	0.00249687890137328
106	O15438	P54646_S491	P	PP	ABCC3	PRKAA2	FALSE	0	0.9812734082397	0.0774032459425718
110	O43175	O14828_S76	P	PP	PHGDH	SCAMP3	FALSE	0	0.00124843945068664	1
120	O43896	P19878_S312	P	PP	KIF1C	NCF2	FALSE	0.947565543071161	0.166042446941323	0.0424469413233458
122	O75131	P15104	P	P	CPNE3	GLUL	FALSE	0.917602996254682	0.00624219725343321	0.00124843945068664
154	P00480	Q9UJM3_S273	P	PP	OTC	ERRFI1	FALSE	0	1	0.138576779026217
157	P00488	Q9UJM3_S273	P	PP	F13A1	ERRFI1	FALSE	0	0.00249687890137328	0.915106117353308
167	P02768	P49023	P	P	ALB	PXN	TRUE	0.967540574282147	0.00374531835205993	0.0124843945068664
178	P04792	B1AK53_S642	P	PP	HSPB1	ESPN	FALSE	0.00249687890137328	0	0.983770287141074
179	P04792	O60716_S252	P	PP	HSPB1	CTNND1	FALSE	0.138576779026217	1	0.00374531835205993
205	P06702	O14828_S76	P	PP	S100A9	SCAMP3	FALSE	0.00873907615480649	0.0536828963795256	0.982521847690387
222	P08319	P05556_S785	P	PP	ADH4	ITGB1	FALSE	0.920099875156055	0.00374531835205993	0
227	P08727	O60716_S252	P	PP	KRT19	CTNND1	TRUE	1	0.00124843945068664	0.00124843945068664
228	P08727	Q9UJM3_S273	P	PP	KRT19	ERRFI1	TRUE	0.928838951310861	0.00249687890137328	0.123595505617978
229	P08727	P00533_S1166	P	PP	KRT19	EGFR	TRUE	0.103620474406991	1	0
255	P15104	ENSG00000159399	P	T	GLUL	HK2	TRUE	0.0624219725343321	1	0
256	P15104	ENSG00000172955	P	T	GLUL	ADH6	FALSE	0.066167290886392	0.99625468164794	0
257	P15104	ENSG00000004939	P	T	GLUL	SLC4A1	FALSE	0.0362047440699126	0.918851435705368	0.0112359550561798
258	P15104	P15088	P	P	GLUL	CPA3	FALSE	0.0137328339575531	1	0.00124843945068664
259	P15104	P31327	P	P	GLUL	CPS1	TRUE	0.143570536828964	0.995006242197253	0
260	P15104	P49913	P	P	GLUL	CAMP	FALSE	0.0262172284644195	0.975031210986267	0.0212234706616729
261	P15104	Q96SB4_S311	P	PP	GLUL	SRPK1	FALSE	0.0424469413233458	1	0.0923845193508115
262	P15104	Q15424_S384	P	PP	GLUL	SAFB	FALSE	0.00124843945068664	1	0.00624219725343321
263	P15104	O60716_S252	P	PP	GLUL	CTNND1	FALSE	1	0.00124843945068664	0
264	P15104	P00533_S1166	P	PP	GLUL	EGFR	TRUE	0	0.907615480649189	0
265	P15104	P30086_S52	P	PP	GLUL	PEBP1	TRUE	0.00624219725343321	0.970037453183521	0
275	P16422	P00533_S1166	P	PP	EPCAM	EGFR	TRUE	0.00249687890137328	1	0
295	P25391	P49023	P	P	LAMA1	PXN	TRUE	0	0.993757802746567	0.00124843945068664
315	P33121	P19878_S312	P	PP	ACSL1	NCF2	FALSE	0	0.99625468164794	0.00249687890137328
344	P42345	P54646_S491	P	PP	MTOR	PRKAA2	TRUE	0.00499375780274657	0.00374531835205993	1
348	P43250	P62753_S244	P	PP	GRK6	RPS6	FALSE	0.00124843945068664	1	0
349	P49023	ENSG00000169862	P	T	PXN	CTNND2	TRUE	0.0399500624219725	0.993757802746567	0.034956304619226
350	P49023	ENSG00000163735	P	T	PXN	CXCL5	FALSE	0.00499375780274657	0.901373283395755	0.0799001248439451
351	P49023	ENSG00000159399	P	T	PXN	HK2	FALSE	0.106117353308365	1	0.0699126092384519
352	P49023	ENSG00000120217	P	T	PXN	CD274	FALSE	0.947565543071161	0.0536828963795256	0.0948813982521848
353	P49023	ENSG00000169738	P	T	PXN	DCXR	FALSE	0.114856429463171	0.993757802746567	0.0711610486891386
354	P49023	O43175	P	P	PXN	PHGDH	FALSE	0.0686641697877653	0.0262172284644195	0.998751560549313
355	P49023	P31512	P	P	PXN	FMO4	FALSE	0.083645443196005	0.986267166042447	0.0574282147315855
356	P49023	Q96RS6	P	P	PXN	NUDCD1	FALSE	0.987515605493134	0	0
357	P49023	Q9UIG0_S708	P	PP	PXN	BAZ1B	FALSE	0	0.97752808988764	0.0387016229712859
358	P49023	Q92934_S134	P	PP	PXN	BAD	FALSE	0.995006242197253	0	0
374	P50748	P49023	P	P	KNTC1	PXN	FALSE	0	0	1
380	P52292	P54646_S491	P	PP	KPNA2	PRKAA2	FALSE	0.143570536828964	0.00374531835205993	1
389	P55060	O14828_S76	P	PP	CSE1L	SCAMP3	FALSE	0.131086142322097	0	0.998751560549313
406	P63104	O15084_S1011	P	PP	YWHAZ	ANKRD28	FALSE	0.00374531835205993	0.940074906367041	0
409	P68104	Q9Y2T1_S70	P	PP	EEF1A1	AXIN2	FALSE	0.952559300873908	0.0224719101123595	0.109862671660424
426	P98095	O60716_S252	P	PP	FBLN2	CTNND1	FALSE	0.00124843945068664	0.0611735330836454	1
434	Q00796	O14828_S76	P	PP	SORD	SCAMP3	FALSE	0.990012484394507	0.0923845193508115	0.00873907615480649
438	Q00796	O15084_S1011	P	PP	SORD	ANKRD28	FALSE	0.00499375780274657	0.930087390761548	0
439	Q00796	P62753_S244	P	PP	SORD	RPS6	FALSE	0	0.9812734082397	0.00998751560549313
440	Q00796	P21731_S331	P	PP	SORD	TBXA2R	FALSE	1	0.083645443196005	0.00624219725343321
445	Q02338	Q9HCL2	P	P	BDH1	GPAM	TRUE	0	0.00499375780274657	0.961298377028714
456	Q07507	Q96T23_S1345	P	PP	DPT	RSF1	FALSE	0.00249687890137328	0.998751560549313	0
460	Q07507	P21333_S1734	P	PP	DPT	FLNA	FALSE	0.00499375780274657	1	0
472	Q13614	P15104	P	P	MTMR2	GLUL	FALSE	0.0112359550561798	0	0.998751560549313
500	Q6Y7W6	O15084_S1011	P	PP	GIGYF2	ANKRD28	FALSE	0.995006242197253	0	0
508	Q7LG56	P49023	P	P	RRM2B	PXN	FALSE	0.00249687890137328	0.0237203495630462	0.983770287141074
512	Q7Z4W1	P49023	P	P	DCXR	PXN	FALSE	0.0998751560549313	1	0.0162297128589263
514	Q7Z4W1	P21731_S331	P	PP	DCXR	TBXA2R	FALSE	0	1	0.0149812734082397
533	Q8WXI7	P00533_S1166	P	PP	MUC16	EGFR	TRUE	0.0511860174781523	0.00499375780274657	0.99625468164794
535	Q8WXI7	O15084_S1011	P	PP	MUC16	ANKRD28	FALSE	0.00749063670411985	0.938826466916355	0.0137328339575531
554	Q96N76	P19878_S312	P	PP	UROC1	NCF2	FALSE	0	0.00374531835205993	1
604	Q9H324	P54646_S491	P	PP	ADAMTS10	PRKAA2	FALSE	0.933832709113608	0	0.00124843945068664
605	Q9HCL2	ENSG00000169862	P	T	GPAM	CTNND2	FALSE	0.129837702871411	0.952559300873908	0.0399500624219725
606	Q9HCL2	ENSG00000107317	P	T	GPAM	PTGDS	FALSE	0.141073657927591	0.936329588014981	0.0674157303370786
607	Q9HCL2	ENSG00000182580	P	T	GPAM	EPHB3	FALSE	0.14481897627965	0.997503121098627	0.031210986267166
608	Q9HCL2	ENSG00000163520	P	T	GPAM	FBLN2	FALSE	0.118601747815231	0.998751560549313	0.0387016229712859
609	Q9HCL2	ENSG00000164266	P	T	GPAM	SPINK1	FALSE	0.980024968789014	0.0112359550561798	0.119850187265918
610	Q9HCL2	ENSG00000164692	P	T	GPAM	COL1A2	FALSE	0.139825218476904	1	0.0424469413233458
611	Q9HCL2	ENSG00000197771	P	T	GPAM	MCMBP	FALSE	0.15980024968789	0.117353308364544	0.917602996254682
612	Q9HCL2	ENSG00000176974	P	T	GPAM	SHMT1	FALSE	0.00249687890137328	0	1
613	Q9HCL2	P10643	P	P	GPAM	C7	FALSE	0	0.00374531835205993	0.983770287141074
614	Q9HCL2	P15104	P	P	GPAM	GLUL	FALSE	0.112359550561798	0.0799001248439451	0.950062421972534
615	Q9HCL2	P23229	P	P	GPAM	ITGA6	FALSE	0.107365792759051	0.986267166042447	0.0187265917602996
616	Q9HCL2	Q7L3B6	P	P	GPAM	CDC37L1	FALSE	0.99625468164794	0.147315855181024	0.0199750312109863
617	Q9HCL2	Q86TV6	P	P	GPAM	TTC7B	FALSE	0	0.114856429463171	0.972534332084894
618	Q9HCL2	O14828_S76	P	PP	GPAM	SCAMP3	FALSE	0.048689138576779	0.112359550561798	1
619	Q9HCL2	P11171_S578	P	PP	GPAM	EPB41	FALSE	0.00749063670411985	0.98501872659176	0.0561797752808989
620	Q9HCL2	O15119_S375	P	PP	GPAM	TBX3	FALSE	0.997503121098627	0.00749063670411985	0.0374531835205993
622	Q9NPE2	P18031_S352	P	PP	NGRN	PTPN1	FALSE	0	0.986267166042447	0
629	Q9NPI9	O60716_S252	P	PP	KCNJ16	CTNND1	FALSE	0.0611735330836454	0.00249687890137328	1
644	Q9NU22	P62753_S244	P	PP	MDN1	RPS6	FALSE	0	0.993757802746567	0.00249687890137328
667	Q9Y5J1_S124	O60716_S252	PP	PP	UTP18	CTNND1	FALSE	0.912609238451935	0.00873907615480649	0
684	P54840_S683	P54646_S491	PP	PP	GYS2	PRKAA2	TRUE	0.00124843945068664	0	1
685	O95218_S153	Q9HCL2	PP	P	ZRANB2	GPAM	FALSE	0.918851435705368	0	0.0262172284644195
689	O95218_S153	P05556_S785	PP	PP	ZRANB2	ITGB1	FALSE	0.9812734082397	0	0.00624219725343321
693	Q9NYF8_S397	P00533_S1166	PP	PP	BCLAF1	EGFR	TRUE	0	0	0.99625468164794
701	Q53SF7_S202	P28482_T185	PP	PP	COBLL1	MAPK1	FALSE	0.951310861423221	0	0.0362047440699126
730	Q96T23_S1345	ENSG00000184349	PP	T	RSF1	EFNA5	FALSE	0.910112359550562	0.139825218476904	0.0474406991260924
731	Q96T23_S1345	Q00613	PP	P	RSF1	HSF1	FALSE	0.973782771535581	0.0461922596754057	0.169787765293383
732	Q96T23_S1345	Q7LG56	PP	P	RSF1	RRM2B	FALSE	0.00374531835205993	0.0299625468164794	0.930087390761548
733	Q96T23_S1345	O95218_S153	PP	PP	RSF1	ZRANB2	TRUE	0	0.143570536828964	0.98876404494382
734	Q96T23_S1345	Q96SB4_S311	PP	PP	RSF1	SRPK1	FALSE	0.998751560549313	0.0724094881398252	0.0724094881398252
735	Q96T23_S1345	Q8WVC0_S658	PP	PP	RSF1	LEO1	FALSE	0.0636704119850187	1	0.107365792759051
736	Q96T23_S1345	Q9UIG0_S708	PP	PP	RSF1	BAZ1B	TRUE	0.00124843945068664	0.00249687890137328	0.995006242197253
737	Q96T23_S1345	Q86XS8_S341	PP	PP	RSF1	RNF130	FALSE	0	0.0162297128589263	0.913857677902622
738	Q96T23_S1345	Q99959_S197	PP	PP	RSF1	PKP2	FALSE	0	0	0.998751560549313
739	Q96T23_S1345	Q08AD1_S1148	PP	PP	RSF1	CAMSAP2	FALSE	0.00749063670411985	0	0.993757802746567
740	Q96T23_S1345	A7E2V4_S1113	PP	PP	RSF1	ZSWIM8	FALSE	0	0.0774032459425718	0.958801498127341
741	Q96T23_S1345	O43719_S676	PP	PP	RSF1	HTATSF1	TRUE	0.00249687890137328	1	0.14481897627965
742	Q96T23_S1345	Q13586_S257	PP	PP	RSF1	STIM1	FALSE	0.0636704119850187	0.990012484394507	0.0199750312109863
743	Q96T23_S1345	P06400_S37	PP	PP	RSF1	RB1	FALSE	0.0749063670411985	0.0861423220973783	0.918851435705368
744	Q96T23_S1345	O15084_S1011	PP	PP	RSF1	ANKRD28	FALSE	0.935081148564295	0.00624219725343321	0.00124843945068664
768	Q6GYQ0_S860	Q96T23_S1345	PP	PP	RALGAPA	RSF1	FALSE	0.00124843945068664	0.98876404494382	0.0711610486891386
836	O14737_S119	Q96T23_S1345	PP	PP	PDCD5	RSF1	FALSE	0	1	0
837	O14737_S119	Q9UJM3_S273	PP	PP	PDCD5	ERRFI1	FALSE	0	0.00124843945068664	0.982521847690387
868	B1AK53_S642	ENSG00000172724	PP	T	ESPN	CCL19	FALSE	0.142322097378277	0.0362047440699126	0.943820224719101
869	B1AK53_S642	ENSG00000163735	PP	T	ESPN	CXCL5	FALSE	0.0848938826466916	0.034956304619226	0.991260923845193
870	B1AK53_S642	ENSG00000143546	PP	T	ESPN	S100A8	FALSE	0.137328339575531	0.966292134831461	0.0736579275905119
871	B1AK53_S642	ENSG00000163520	PP	T	ESPN	FBLN2	FALSE	0.0724094881398252	0.0199750312109863	0.997503121098627
872	B1AK53_S642	ENSG00000119927	PP	T	ESPN	GPAM	FALSE	0	0.129837702871411	0.987515605493134
873	B1AK53_S642	ENSG00000139292	PP	T	ESPN	LGR5	TRUE	0.935081148564295	0.0511860174781523	0.111111111111111
874	B1AK53_S642	P08319	PP	P	ESPN	ADH4	FALSE	0.00124843945068664	0.98501872659176	0
875	B1AK53_S642	Q99442_T375	PP	PP	ESPN	SEC62	FALSE	0.907615480649189	0.0636704119850187	0.0961298377028714
876	B1AK53_S642	Q13263_S473	PP	PP	ESPN	TRIM28	FALSE	0	0.99250936329588	0.200998751560549
877	B1AK53_S642	Q96S53_S369	PP	PP	ESPN	TESK2	FALSE	0.0574282147315855	0.00124843945068664	0.98876404494382
878	B1AK53_S642	P05556_S785	PP	PP	ESPN	ITGB1	FALSE	0.0898876404494382	0.00124843945068664	0.925093632958802
879	B1AK53_S642	Q9Y2T1_S70	PP	PP	ESPN	AXIN2	FALSE	0	0	1
903	Q8N5V2_S18	Q96T23_S1345	PP	PP	NGEF	RSF1	FALSE	0.15980024968789	0.991260923845193	0.00249687890137328
934	O43719_S676	B1AK53_S642	PP	PP	HTATSF1	ESPN	FALSE	0.997503121098627	0	0
942	P04049_S642	P49023	PP	P	RAF1	PXN	TRUE	0.995006242197253	0.111111111111111	0.0936329588014981
949	P04049_S642	P21731_S331	PP	PP	RAF1	TBXA2R	TRUE	0.0474406991260924	0.980024968789014	0.00124843945068664
975	O60716_S252	ENSG00000021826	PP	T	CTNND1	CPS1	FALSE	0.083645443196005	0	0.940074906367041
976	O60716_S252	ENSG00000151726	PP	T	CTNND1	ACSL1	FALSE	0.14856429463171	0.0461922596754057	0.983770287141074
977	O60716_S252	ENSG00000158856	PP	T	CTNND1	DMTN	FALSE	0.0549313358302122	0.99625468164794	0.101123595505618
978	O60716_S252	O14497	PP	P	CTNND1	ARID1A	FALSE	1	0.00873907615480649	0.017478152309613
979	O60716_S252	O95218_S153	PP	PP	CTNND1	ZRANB2	FALSE	0	0.940074906367041	0.00749063670411985
980	O60716_S252	P19878_S312	PP	PP	CTNND1	NCF2	FALSE	0.00374531835205993	0	0.903870162297129
992	Q9UJM3_S273	ENSG00000163735	PP	T	ERRFI1	CXCL5	FALSE	1	0.0411985018726592	0.0299625468164794
993	Q9UJM3_S273	ENSG00000129654	PP	T	ERRFI1	FOXJ1	FALSE	1	0.034956304619226	0.00998751560549313
994	Q9UJM3_S273	ENSG00000120251	PP	T	ERRFI1	GRIA2	FALSE	0.998751560549313	0.0761548064918851	0.0274656679151061
995	Q9UJM3_S273	ENSG00000084674	PP	T	ERRFI1	APOB	FALSE	0.903870162297129	0.0461922596754057	0.052434456928839
996	Q9UJM3_S273	ENSG00000104549	PP	T	ERRFI1	SQLE	FALSE	0.0674157303370786	0.935081148564295	0.00374531835205993
997	Q9UJM3_S273	O14497	PP	P	ERRFI1	ARID1A	FALSE	0.0237203495630462	0.997503121098627	0
998	Q9UJM3_S273	Q96SB4_S311	PP	PP	ERRFI1	SRPK1	FALSE	0.00499375780274657	0.99625468164794	0.0237203495630462
999	Q9UJM3_S273	Q9P266_S1281	PP	PP	ERRFI1	KIAA146	FALSE	0.987515605493134	0.00374531835205993	0.083645443196005
1000	Q9UJM3_S273	Q96B97_S79	PP	PP	ERRFI1	SH3KBP1	TRUE	0.18601747815231	0.931335830212235	0
1017	O14950_S20	B1AK53_S642	PP	PP	MYL12B	ESPN	FALSE	0.00249687890137328	0.983770287141074	0
1027	P21333_S1459	P00533_S1166	PP	PP	FLNA	EGFR	TRUE	0	0.129837702871411	0.933832709113608
1030	P21333_S1459	P21333_S1734	PP	PP	FLNA	FLNA	FALSE	0.0399500624219725	0.0112359550561798	1
1034	Q9Y490_S1201	Q9UJM3_S273	PP	PP	TLN1	ERRFI1	FALSE	0.00249687890137328	1	0.183520599250936
1036	Q9Y490_S1201	P21333_S1734	PP	PP	TLN1	FLNA	TRUE	0.931335830212235	0	0.00249687890137328
1058	P34932_S647	P49023	PP	P	HSPA4	PXN	TRUE	1	0	0.104868913857678
1087	P00533_S1166	ENSG00000143196	PP	T	EGFR	DPT	FALSE	0.983770287141074	0.0149812734082397	0.0724094881398252
1088	P00533_S1166	ENSG00000185686	PP	T	EGFR	PRAME	TRUE	0.973782771535581	0.0362047440699126	0.134831460674157
1089	P00533_S1166	ENSG00000184445	PP	T	EGFR	KNTC1	FALSE	0.18976279650437	0.0374531835205993	0.931335830212235
1090	P00533_S1166	ENSG00000176974	PP	T	EGFR	SHMT1	FALSE	0.00499375780274657	0.0511860174781523	0.916354556803995
1091	P00533_S1166	Q9UJM3_S273	PP	PP	EGFR	ERRFI1	TRUE	0.987515605493134	0	0.00499375780274657
1092	P00533_S1166	P19878_S312	PP	PP	EGFR	NCF2	TRUE	0.967540574282147	0	0.00124843945068664
1093	P00533_S1166	O00763_S91	PP	PP	EGFR	ACACB	TRUE	0.983770287141074	0	0.0461922596754057
1094	P00533_S1166	O00763_S222	PP	PP	EGFR	ACACB	TRUE	0.99250936329588	0.00124843945068664	0.0274656679151061
1095	P00533_S1166	Q14449_S372	PP	PP	EGFR	GRB14	TRUE	0.991260923845193	0.00124843945068664	0.00749063670411985
1096	P00533_S1166	P06400_S37	PP	PP	EGFR	RB1	TRUE	0.00499375780274657	0.982521847690387	0.0749063670411985
1097	P18031_S352	ENSG00000131791	PP	T	PTPN1	PRKAB2	FALSE	0.17478152309613	0.907615480649189	0.00249687890137328
1098	P18031_S352	ENSG00000070182	PP	T	PTPN1	SPTB	FALSE	0.962546816479401	0.0711610486891386	0.0387016229712859
1099	P18031_S352	ENSG00000079999	PP	T	PTPN1	KEAP1	TRUE	0.198501872659176	0.98876404494382	0
1100	P18031_S352	P01591	PP	P	PTPN1	IGJ	FALSE	0.983770287141074	0.0823970037453183	0.00499375780274657
1101	P18031_S352	Q9H1E3_S240	PP	PP	PTPN1	NUCKS1	FALSE	0.997503121098627	0.127340823970037	0.017478152309613
1102	P18031_S352	P49321_S480	PP	PP	PTPN1	NASP	FALSE	0.126092384519351	0.993757802746567	0.0411985018726592
1103	P18031_S352	Q96CX2_S176	PP	PP	PTPN1	KCTD12	FALSE	0.995006242197253	0.0212234706616729	0.0262172284644195
1104	P18031_S352	Q8IVT5_S569	PP	PP	PTPN1	KSR1	TRUE	0.0911360799001248	0.998751560549313	0.00124843945068664
1105	P18031_S352	Q14449_S372	PP	PP	PTPN1	GRB14	TRUE	0.930087390761548	0.00374531835205993	0
1106	P18031_S352	O95747_S355	PP	PP	PTPN1	OXSR1	FALSE	0.920099875156055	0.0823970037453183	0
1107	P18031_S352	P21333_S1734	PP	PP	PTPN1	FLNA	TRUE	0.935081148564295	0.017478152309613	0
1121	P19878_S312	ENSG00000128802	PP	T	NCF2	GDF2	FALSE	0.993757802746567	0.0324594257178527	0.034956304619226
1122	P19878_S312	ENSG00000135925	PP	T	NCF2	WNT10A	FALSE	0.998751560549313	0.136079900124844	0.034956304619226
1123	P19878_S312	ENSG00000131791	PP	T	NCF2	PRKAB2	FALSE	0.0886392009987516	0.103620474406991	0.99625468164794
1124	P19878_S312	ENSG00000163599	PP	T	NCF2	CTLA4	FALSE	0.0973782771535581	0.0799001248439451	1
1125	P19878_S312	P05181	PP	P	NCF2	CYP2E1	TRUE	0.00249687890137328	0.963795255930087	0
1126	P19878_S312	P24043	PP	P	NCF2	LAMA2	FALSE	0.00749063670411985	1	0
1127	P19878_S312	Q14687_S1101	PP	PP	NCF2	GSE1	FALSE	0.114856429463171	0.0424469413233458	0.995006242197253
1128	P19878_S312	O60716_S879	PP	PP	NCF2	CTNND1	FALSE	0	0.122347066167291	1
1129	P19878_S312	O95747_S355	PP	PP	NCF2	OXSR1	FALSE	0	1	0.0474406991260924
1136	P04406_T153	P49023	PP	P	GAPDH	PXN	TRUE	0	0.99625468164794	0.00624219725343321
1155	P16333_S66	Q9UJM3_S273	PP	PP	NCK1	ERRFI1	FALSE	0.0624219725343321	0.956304619225968	0.0436953807740325
1163	Q9H4A3_T2245	P05556_S785	PP	PP	WNK1	ITGB1	FALSE	0	0.982521847690387	0.00249687890137328
1164	O14828_S76	ENSG00000183287	PP	T	SCAMP3	CCBE1	FALSE	1	0.0499375780274657	0.126092384519351
1165	O14828_S76	ENSG00000254709	PP	T	SCAMP3	IGLL5	FALSE	0.98501872659176	0.0387016229712859	0.0162297128589263
1166	O14828_S76	ENSG00000164161	PP	T	SCAMP3	HHIP	FALSE	0.986267166042447	0.109862671660424	0.0786516853932584
1167	O14828_S76	ENSG00000143418	PP	T	SCAMP3	CERS2	FALSE	0.179775280898876	0.0774032459425718	0.932584269662921
1168	O14828_S76	ENSG00000188389	PP	T	SCAMP3	PDCD1	FALSE	0.997503121098627	0.0411985018726592	0.0324594257178527
1169	O14828_S76	ENSG00000112159	PP	T	SCAMP3	MDN1	FALSE	0.903870162297129	0.00124843945068664	0.0761548064918851
1170	O14828_S76	ENSG00000161800	PP	T	SCAMP3	RACGAP1	FALSE	0.987515605493134	0.0636704119850187	0.0149812734082397
1171	O14828_S76	P49736_S139	PP	PP	SCAMP3	MCM2	FALSE	0.927590511860175	0.103620474406991	0
1176	Q9UJM3_T131	P28482_T185	PP	PP	ERRFI1	MAPK1	TRUE	1	0	0.0411985018726592
1200	Q13185_S176	Q96T23_S1345	PP	PP	CBX3	RSF1	FALSE	0.00624219725343321	0.0686641697877653	0.998751560549313
1208	Q92870_S123	O15084_S1011	PP	PP	APBB2	ANKRD28	FALSE	0.00124843945068664	1	0
1210	Q92870_S123	P21333_S1734	PP	PP	APBB2	FLNA	FALSE	0.083645443196005	1	0.0436953807740325
1222	P30086_S52	P15104	PP	P	PEBP1	GLUL	TRUE	0.0986267166042447	0	0.99250936329588
1226	O00763_S91	P49023	PP	P	ACACB	PXN	FALSE	0.997503121098627	0	0.0149812734082397
1232	O00763_S91	P21731_S331	PP	PP	ACACB	TBXA2R	FALSE	0.0461922596754057	0.00124843945068664	0.997503121098627
1238	O60825_S493	P54646_S491	PP	PP	PFKFB2	PRKAA2	TRUE	1	0	0.00873907615480649
1251	Q13557_T287	ENSG00000171345	PP	T	CAMK2D	KRT19	FALSE	0.99625468164794	0.066167290886392	0.0474406991260924
1252	Q13557_T287	ENSG00000001626	PP	T	CAMK2D	CFTR	FALSE	0.99250936329588	0.052434456928839	0.0262172284644195
1253	Q13557_T287	ENSG00000123500	PP	T	CAMK2D	COL10A1	FALSE	0.990012484394507	0.031210986267166	0.0299625468164794
1254	Q13557_T287	ENSG00000083307	PP	T	CAMK2D	GRHL2	FALSE	1	0.0274656679151061	0.048689138576779
1255	Q13557_T287	ENSG00000120251	PP	T	CAMK2D	GRIA2	TRUE	0.00124843945068664	0.200998751560549	0.918851435705368
1256	Q13557_T287	P08123	PP	P	CAMK2D	COL1A2	FALSE	0.184769038701623	0	0.918851435705368
1257	Q13557_T287	Q13614	PP	P	CAMK2D	MTMR2	FALSE	0.00249687890137328	0.916354556803995	0.0337078651685393
1258	Q13557_T287	Q969E4_S30	PP	PP	CAMK2D	TCEAL3	FALSE	1	0.00499375780274657	0.0137328339575531
1259	Q13557_T287	Q9NYF8_S397	PP	PP	CAMK2D	BCLAF1	FALSE	0.0149812734082397	0.998751560549313	0
1260	Q13557_T287	Q96KC8_S430	PP	PP	CAMK2D	DNAJC1	FALSE	0.00124843945068664	0.00374531835205993	0.950062421972534
1261	Q13557_T287	Q15149_S1435	PP	PP	CAMK2D	PLEC	TRUE	0.975031210986267	0.00124843945068664	0.0873907615480649
1262	Q13557_T287	P31327_S408	PP	PP	CAMK2D	CPS1	FALSE	0.00374531835205993	0.983770287141074	0.0299625468164794
1263	Q13557_T287	Q9Y490_S1201	PP	PP	CAMK2D	TLN1	FALSE	0.962546816479401	0	0.0224719101123595
1264	Q13557_T287	Q9H8Y8_T225	PP	PP	CAMK2D	GORASP2	TRUE	0.17852684144819	0.99625468164794	0.00249687890137328
1265	Q13557_T287	P09417_S226	PP	PP	CAMK2D	QDPR	TRUE	1	0.00124843945068664	0.00124843945068664
1266	Q13557_T287	P98082_S723	PP	PP	CAMK2D	DAB2	FALSE	0.00873907615480649	0.0898876404494382	1
1290	P21333_S2158	P05556_S785	PP	PP	FLNA	ITGB1	TRUE	0.973782771535581	0.00124843945068664	0.00749063670411985
1306	P21333_T2336	P18031_S352	PP	PP	FLNA	PTPN1	TRUE	0.0986267166042447	0	0.967540574282147
1312	Q92934_S118	O60716_S252	PP	PP	BAD	CTNND1	FALSE	0.0823970037453183	0.0337078651685393	1
1322	O60271_S594	P21731_S331	PP	PP	SPAG9	TBXA2R	FALSE	0.00124843945068664	0.0811485642946317	0.998751560549313
1342	O60716_S879	O14828_S76	PP	PP	CTNND1	SCAMP3	FALSE	0	1	0.192259675405743
1354	Q13263_S473	P00533_S1166	PP	PP	TRIM28	EGFR	TRUE	0.0861423220973783	0.997503121098627	0
1365	Q14449_S372	Q9Y2T1_S70	PP	PP	GRB14	AXIN2	FALSE	0	0	1
1396	Q96S53_S369	P18031_S352	PP	PP	TESK2	PTPN1	TRUE	0.00998751560549313	0	1
1405	O14874_S33	P15104	PP	P	BCKDK	GLUL	TRUE	0	0.0536828963795256	1
1408	O14874_S33	Q9UJM3_S273	PP	PP	BCKDK	ERRFI1	FALSE	0.00499375780274657	1	0
1410	O14874_S33	Q9Y2T1_S70	PP	PP	BCKDK	AXIN2	FALSE	0	0.00124843945068664	1
1422	P56524_S246	Q9UJM3_S273	PP	PP	HDAC4	ERRFI1	FALSE	0.132334581772784	0.943820224719101	0.00124843945068664
1426	P06400_S249	Q9UJM3_S273	PP	PP	RB1	ERRFI1	FALSE	0.0249687890137328	0.113607990012484	0.973782771535581
1439	P35568_S527	P18031_S352	PP	PP	IRS1	PTPN1	TRUE	0	1	0.102372034956305
1462	Q9Y490_S1641	B1AK53_S642	PP	PP	TLN1	ESPN	FALSE	0.00249687890137328	0.00249687890137328	0.993757802746567
1465	O15084_S1011	ENSG00000107317	PP	T	ANKRD28	PTGDS	FALSE	0.0586766541822722	0.0387016229712859	0.928838951310861
1466	O15084_S1011	ENSG00000129654	PP	T	ANKRD28	FOXJ1	FALSE	0.108614232209738	0.958801498127341	0.0898876404494382
1467	O15084_S1011	ENSG00000197172	PP	T	ANKRD28	MAGEA6	FALSE	0.0237203495630462	1	0.0212234706616729
1468	O15084_S1011	ENSG00000168306	PP	T	ANKRD28	ACOX2	FALSE	0.197253433208489	1	0
1469	O15084_S1011	ENSG00000164362	PP	T	ANKRD28	TERT	TRUE	0.991260923845193	0.0274656679151061	0.0786516853932584
1470	O15084_S1011	ENSG00000165914	PP	T	ANKRD28	TTC7B	FALSE	0.936329588014981	0.0399500624219725	0.149812734082397
1471	O15084_S1011	P06133	PP	P	ANKRD28	UGT2B4	FALSE	1	0.0424469413233458	0.034956304619226
1472	O15084_S1011	Q96T23_S1345	PP	PP	ANKRD28	RSF1	FALSE	0.00124843945068664	0.139825218476904	0.923845193508115
1473	O15084_S1011	B1AK53_S642	PP	PP	ANKRD28	ESPN	FALSE	0	0.00249687890137328	0.987515605493134
1474	O15084_S1011	P49757_S284	PP	PP	ANKRD28	NUMB	FALSE	0.00749063670411985	0.997503121098627	0.0249687890137328
1475	O15084_S1011	P00533_S1166	PP	PP	ANKRD28	EGFR	FALSE	0	0	1
1476	O15084_S1011	Q9UJM3_S326	PP	PP	ANKRD28	ERRFI1	FALSE	0	0.0474406991260924	0.951310861423221
1477	O15084_S1011	O95747_S355	PP	PP	ANKRD28	OXSR1	FALSE	0	1	0
1478	P28482_T185	ENSG00000163220	PP	T	MAPK1	S100A9	FALSE	0.0399500624219725	1	0.0187265917602996
1479	P28482_T185	ENSG00000143546	PP	T	MAPK1	S100A8	FALSE	0.0449438202247191	0.998751560549313	0.0299625468164794
1480	P28482_T185	ENSG00000163554	PP	T	MAPK1	SPTA1	FALSE	0.083645443196005	0.908863920099875	0.0224719101123595
1481	P28482_T185	ENSG00000151726	PP	T	MAPK1	ACSL1	FALSE	0.0549313358302122	0.196004993757803	0.922596754057428
1482	P28482_T185	ENSG00000099804	PP	T	MAPK1	CDC34	FALSE	0.00124843945068664	0.0923845193508115	1
1483	P28482_T185	ENSG00000124207	PP	T	MAPK1	CSE1L	FALSE	0.0761548064918851	0.00124843945068664	0.945068664169788
1484	P28482_T185	P05164	PP	P	MAPK1	MPO	TRUE	0	1	0.00124843945068664
1485	P28482_T185	O43306_S54	PP	PP	MAPK1	ADCY6	TRUE	0.0536828963795256	1	0.0249687890137328
1486	P28482_T185	P18031_S352	PP	PP	MAPK1	PTPN1	TRUE	0	0.998751560549313	0.132334581772784
1487	P28482_T185	Q9H8Y8_T225	PP	PP	MAPK1	GORASP2	TRUE	0	0.997503121098627	0.14481897627965
1488	P28482_T185	Q15149_T4030	PP	PP	MAPK1	PLEC	TRUE	0	0.900124843945069	0.108614232209738
1489	P28482_T185	P23528_S41	PP	PP	MAPK1	CFL1	TRUE	0.139825218476904	0.961298377028714	0.0599250936329588
1490	P28482_T185	Q9H0H5_T342	PP	PP	MAPK1	RACGAP1	FALSE	0.00249687890137328	0.983770287141074	0
1491	P28482_T185	Q00987_S166	PP	PP	MAPK1	MDM2	TRUE	0	0.987515605493134	0.00249687890137328
1498	P28482_Y187	B1AK53_S642	PP	PP	MAPK1	ESPN	TRUE	0.976279650436954	0.0674157303370786	0
1500	P28482_Y187	O14828_S76	PP	PP	MAPK1	SCAMP3	FALSE	0.00873907615480649	1	0.0986267166042447
1528	Q2M2I8_T620	O15084_S1011	PP	PP	AAK1	ANKRD28	TRUE	0.997503121098627	0.00873907615480649	0
1533	Q9UJM3_S326	Q9UJM3_S273	PP	PP	ERRFI1	ERRFI1	FALSE	0.0624219725343321	0	1
1540	P18031_S50	O60716_S252	PP	PP	PTPN1	CTNND1	TRUE	0.00624219725343321	0.998751560549313	0.017478152309613
1554	Q9Y281_S3	P49023	PP	P	CFL2	PXN	TRUE	0.0199750312109863	0.149812734082397	0.935081148564295
1559	P23528_S41	O60716_S252	PP	PP	CFL1	CTNND1	TRUE	0.0237203495630462	0.0848938826466916	0.99250936329588
1563	P23528_S41	P05556_S785	PP	PP	CFL1	ITGB1	TRUE	0	0.995006242197253	0.0224719101123595
1571	P21333_S1734	ENSG00000107485	PP	T	FLNA	GATA3	FALSE	0.986267166042447	0.0649188514357054	0.00124843945068664
1572	P21333_S1734	ENSG00000168646	PP	T	FLNA	AXIN2	TRUE	0.942571785268414	0.0961298377028714	0.0611735330836454
1573	P21333_S1734	P15088	PP	P	FLNA	CPA3	FALSE	0.0799001248439451	0.00749063670411985	1
1574	P21333_S1734	P24043	PP	P	FLNA	LAMA2	FALSE	0.0611735330836454	0.0149812734082397	0.998751560549313
1575	P21333_S1734	Q9BWD1	PP	P	FLNA	ACAT2	FALSE	0.00749063670411985	0.998751560549313	0.00124843945068664
1576	P21333_S1734	Q9Y490_S1201	PP	PP	FLNA	TLN1	TRUE	0.0337078651685393	0.973782771535581	0.0337078651685393
1577	P21333_S1734	Q8N4C8_T809	PP	PP	FLNA	MINK1	FALSE	0.997503121098627	0.0299625468164794	0.0112359550561798
1578	P21333_S1734	O14828_S76	PP	PP	FLNA	SCAMP3	FALSE	0.00499375780274657	0.998751560549313	0.00249687890137328
1579	P21333_S1734	Q13554_S423	PP	PP	FLNA	CAMK2B	TRUE	0.946317103620474	0.138576779026217	0.00249687890137328
1580	P21333_S1734	P21333_T2336	PP	PP	FLNA	FLNA	FALSE	0.048689138576779	0.923845193508115	0.00374531835205993
1581	P21333_S1734	P17861_S47	PP	PP	FLNA	XBP1	FALSE	0.00124843945068664	0.00249687890137328	0.997503121098627
1582	P21333_S1734	P21731_S331	PP	PP	FLNA	TBXA2R	FALSE	0	0.995006242197253	0
1601	P42685_Y46	P28482_T185	PP	PP	FRK	MAPK1	TRUE	0.998751560549313	0.0299625468164794	0.164794007490637
1602	P62753_S244	ENSG00000172724	PP	T	RPS6	CCL19	FALSE	0.0561797752808989	0.00749063670411985	0.998751560549313
1603	P62753_S244	ENSG00000083307	PP	T	RPS6	GRHL2	FALSE	0.00124843945068664	0.00499375780274657	1
1604	P62753_S244	ENSG00000109625	PP	T	RPS6	CPZ	FALSE	0.048689138576779	0.00249687890137328	0.99625468164794
1605	P62753_S244	ENSG00000163520	PP	T	RPS6	FBLN2	FALSE	1	0.00624219725343321	0.0436953807740325
1606	P62753_S244	ENSG00000163751	PP	T	RPS6	CPA3	FALSE	0.0561797752808989	0.00499375780274657	1
1607	P62753_S244	ENSG00000124767	PP	T	RPS6	GLO1	FALSE	0.986267166042447	0.00749063670411985	0.137328339575531
1608	P62753_S244	ENSG00000196569	PP	T	RPS6	LAMA2	FALSE	1	0.0249687890137328	0.0362047440699126
1609	P62753_S244	P55060	PP	P	RPS6	CSE1L	FALSE	0.998751560549313	0	0.0811485642946317
1610	P62753_S244	Q9Y324	PP	P	RPS6	FCF1	TRUE	1	0	0.0237203495630462
1611	P62753_S244	P45985_S80	PP	PP	RPS6	MAP2K4	FALSE	0.943820224719101	0	0.0274656679151061
1612	P62753_S244	P98082_S723	PP	PP	RPS6	DAB2	FALSE	1	0.0212234706616729	0.00249687890137328
1613	P62753_S244	P21731_S331	PP	PP	RPS6	TBXA2R	FALSE	0.998751560549313	0	0.0374531835205993
1620	P05556_S785	ENSG00000001626	PP	T	ITGB1	CFTR	FALSE	0.0636704119850187	0.132334581772784	0.99625468164794
1621	P05556_S785	ENSG00000186472	PP	T	ITGB1	PCLO	FALSE	0.0137328339575531	0.0586766541822722	0.901373283395755
1622	P05556_S785	ENSG00000112936	PP	T	ITGB1	C7	FALSE	0.048689138576779	0.0324594257178527	1
1623	P05556_S785	ENSG00000107485	PP	T	ITGB1	GATA3	TRUE	0.083645443196005	0.0324594257178527	0.922596754057428
1624	P05556_S785	ENSG00000196159	PP	T	ITGB1	FAT4	TRUE	0.0811485642946317	0.980024968789014	0
1625	P05556_S785	ENSG00000120437	PP	T	ITGB1	ACAT2	FALSE	0.0162297128589263	0.0711610486891386	0.99625468164794
1626	P05556_S785	ENSG00000139292	PP	T	ITGB1	LGR5	TRUE	0.0998751560549313	0.938826466916355	0.0149812734082397
1627	P05556_S785	P07327	PP	P	ITGB1	ADH1A	FALSE	0.102372034956305	0.921348314606742	0.052434456928839
1628	P05556_S785	Q99442_T375	PP	PP	ITGB1	SEC62	FALSE	0.907615480649189	0.048689138576779	0.0137328339575531
1629	P05556_S785	P19878_S312	PP	PP	ITGB1	NCF2	FALSE	0.00499375780274657	0.0137328339575531	1
1630	P05556_S785	O60716_S879	PP	PP	ITGB1	CTNND1	TRUE	0.931335830212235	0.00124843945068664	0.00374531835205993
1631	P54646_S491	ENSG00000183287	PP	T	PRKAA2	CCBE1	FALSE	0.0674157303370786	0.98501872659176	0.00249687890137328
1632	P54646_S491	ENSG00000143384	PP	T	PRKAA2	MCL1	FALSE	0.121098626716604	0.126092384519351	0.925093632958802
1633	P54646_S491	ENSG00000160710	PP	T	PRKAA2	ADAR	FALSE	0.0749063670411985	0.122347066167291	0.998751560549313
1634	P54646_S491	ENSG00000136997	PP	T	PRKAA2	MYC	TRUE	0	0.0761548064918851	0.973782771535581
1635	P54646_S491	O43741	PP	P	PRKAA2	PRKAB2	TRUE	0.0237203495630462	0.0249687890137328	0.997503121098627
1636	P54646_S491	P52789	PP	P	PRKAA2	HK2	TRUE	0	1	0
1637	P54646_S491	Q13614	PP	P	PRKAA2	MTMR2	FALSE	0	0.998751560549313	0.0436953807740325
1638	P54646_S491	Q13435_S436	PP	PP	PRKAA2	SF3B2	FALSE	1	0.00499375780274657	0.0387016229712859
1639	P54646_S491	Q9H0C5_S30	PP	PP	PRKAA2	BTBD1	FALSE	0	0.00873907615480649	0.99250936329588
1640	P54646_S491	O95400_S49	PP	PP	PRKAA2	CD2BP2	FALSE	0	0.103620474406991	0.943820224719101
1641	P21731_S331	ENSG00000128802	PP	T	TBXA2R	GDF2	FALSE	0.101123595505618	0.034956304619226	1
1642	P21731_S331	P52292	PP	P	TBXA2R	KPNA2	FALSE	0.0162297128589263	0.998751560549313	0.00124843945068664
1643	P21731_S331	Q07507	PP	P	TBXA2R	DPT	FALSE	1	0	0.15230961298377
1644	P21731_S331	Q969E4_S30	PP	PP	TBXA2R	TCEAL3	FALSE	0.138576779026217	0.00374531835205993	0.98876404494382
1645	P21731_S331	O43719_S676	PP	PP	TBXA2R	HTATSF1	FALSE	0.967540574282147	0	0.00124843945068664
1646	P21731_S331	Q13586_S257	PP	PP	TBXA2R	STIM1	TRUE	0.0124843945068664	0.990012484394507	0.00124843945068664
1650	P15498_S780	P21731_S331	PP	PP	VAV1	TBXA2R	FALSE	0	0	0.990012484394507
1662	Q9Y2T1_S70	ENSG00000001626	PP	T	AXIN2	CFTR	FALSE	0.113607990012484	0.938826466916355	0.0636704119850187
1663	Q9Y2T1_S70	ENSG00000148053	PP	T	AXIN2	NTRK2	TRUE	0.0636704119850187	1	0.0249687890137328
1664	Q9Y2T1_S70	ENSG00000243709	PP	T	AXIN2	LEFTY1	TRUE	1	0.129837702871411	0.0162297128589263
1665	Q9Y2T1_S70	ENSG00000135821	PP	T	AXIN2	GLUL	TRUE	1	0.0337078651685393	0.0337078651685393
1666	Q9Y2T1_S70	ENSG00000106211	PP	T	AXIN2	HSPB1	FALSE	0.0961298377028714	0.0287141073657928	0.978776529338327
1667	Q9Y2T1_S70	ENSG00000185122	PP	T	AXIN2	HSF1	FALSE	0.0724094881398252	0.987515605493134	0.0411985018726592
1668	Q9Y2T1_S70	ENSG00000119927	PP	T	AXIN2	GPAM	FALSE	0.99625468164794	0.0724094881398252	0.0561797752808989
1669	Q9Y2T1_S70	ENSG00000172915	PP	T	AXIN2	NBEA	FALSE	0.052434456928839	0.97752808988764	0.0424469413233458
1670	Q9Y2T1_S70	ENSG00000070182	PP	T	AXIN2	SPTB	FALSE	0.0786516853932584	0.0936329588014981	1
1671	Q9Y2T1_S70	P37840	PP	P	AXIN2	SNCA	FALSE	0	0	0.97752808988764
1672	Q9Y2T1_S70	Q96SB4_S311	PP	PP	AXIN2	SRPK1	FALSE	0.0774032459425718	0.998751560549313	0.0387016229712859
1673	Q9Y2T1_S70	P00352_T337	PP	PP	AXIN2	ALDH1A1	TRUE	0.0686641697877653	0.990012484394507	0
1674	Q9Y2T1_S70	Q07955_S201	PP	PP	AXIN2	SRSF1	FALSE	0	1	0.00249687890137328
1675	Q9Y2T1_S70	Q9H0C5_S30	PP	PP	AXIN2	BTBD1	FALSE	0.00374531835205993	0.99625468164794	0.0686641697877653
1676	Q9Y2T1_S70	P35568_S330	PP	PP	AXIN2	IRS1	TRUE	0.00124843945068664	1	0.0686641697877653
1677	Q9Y2T1_S70	P61978_S216	PP	PP	AXIN2	HNRNPK	FALSE	0.00124843945068664	0.980024968789014	0
1692	Q00987_S166	P21731_S331	PP	PP	MDM2	TBXA2R	FALSE	0.00499375780274657	1	0
1698	O15119_S375	O60716_S252	PP	PP	TBX3	CTNND1	FALSE	1	0	0.0274656679151061
